# Supplementary material for: In Vitro Synergistic Activity of Antimicrobial Combinations against Carbapenem- and Colistin-Resistant Acinetobacter baumannii and Klebsiella pneumoniae
Source: Antibiotics (Basel). 2023 Jan 5;12(1):93. doi: 10.3390/antibiotics12010093 (PMC9855173; doi:10.3390/antibiotics12010093)
Supplement: Supplementary file 1 [file antibiotics-12-00093-s001.zip]

Archive with 1 entries (1 files):
- antibiotics-2131577-supplementary.pdf
